# Supplementary material for: Cocoa Supplementation Alleviates Gliadin-Induced Intestinal Dysbiosis in a Mouse Model of Celiac Disease
Source: Foods. 2026 Jan 20;15(2):370. doi: 10.3390/foods15020370 (PMC12841230; doi:10.3390/foods15020370)
Supplement: Supplementary file 1 [file foods-15-00370-s001.zip]

Archive with 1 entries (1 files):
- foods-4072263-supplementary.pdf
